# Supplementary material for: Patellar malalignment correlates with increased pain and increased synovial stress hormone levels–A cross-sectional study
Source: PLoS One. 2023 Jul 27;18(7):e0289298. doi: 10.1371/journal.pone.0289298 (PMC10374142; doi:10.1371/journal.pone.0289298)
Supplement: S1 File — (XLSX) [file pone.0289298.s003.xlsx]

## Sheet: Tabelle1
Patient	Age	Gender	Site	KellgrenLawrence_Tibiofemoral	CoronalAlignment°valgus°varus	Jointspacemedialmm_TF	Jointspacelateralmm_TF	CatonDeschampsIndex	Posteriorfemoralcondylaroffsetcm	MDFA°	LDFA°	MPTA°	LPTA°	PFJointspacemedial	PFJointspacecentral	PFJointspacelateral	KellgrenLawrence_PF	Merchant_PF	Hepp	Tilt°lateral°medial	Displacementcmlateralcmmedial	Patellathicknesscm	Sulcusangle°	Facetangle°	KneeSocietyScorePatientExpectations	KneeSocietyScorePatientSatisfactionScore	KneeSocietyScoreSymptoms	KneeSocietyScoreFunctionalScore	WOMAC_PAIN	WOMAC_STIFFNESS	WOMAC_Activity	PSQ	Cortisol_blood	Aldosteron_blood	CortisolSynovial	AldosteronSynovial	IL6Serum	IL6Synovial	DHEASerum	Height	Weight	BMI	BetaBlocker	NSAID	Diabetes	aHT	COPD	Hypothyreosis
1	60	1	0	3	11	6	2.5	0.83	2.34	98	82	92	88	7.3	9	7.1	2	1	1	4	0.27	2.3	136	140	11	6	17	32	40	18	135	46.67	100	80					1.06	172	130	43.9	0	0	0	0	0	0
2	50	1	0	3	13	1.5	5	0.85	1.01	103	77	90	90	6.8	9.1	6.9	1	1	1	4	-0.13	1.87	131	141					24	11	58	33.33								154	77.5	32.7	1	0	1	1	0	0
3	72	0	1	3	2	4.2	6	0.58	3.18	101	79	93	87	7.5	10.6	7.2	2	1	1	5	-0.19	2.71	119	134					23	10	76	36.67	105	62	71	32	5	1057	0.72	164	89	33.1	1	0	1	1	0	0
4	83	0	1	2	-10	2.5	3.9	0.7	2.4	87	93	87	93	2.6	5	3.6	2	2	1	13	0	2.26	123	127	15	18	13	22	15	8	80	36.67	125	84					0.38	155	99	41.2	0	0	0	0	0	0
5	60	0	0	3	-2	0	5.4	0.93	3.56	91	89	93	87	5.6	0	0	4	3	3	1	0.75	2.49	142	137	15	12	22	22	38	17	138	63.33	87	166					0.4	170	115	39.8	1	1	0	1	0	0
6	61	0	0	3	0	2	5.8	0.86	2.08	95	85	88	92	7.5	9.6	7.7	3	1	1	9	0.17	2.56	128	133	15	8	14	46	40	20	128	51.67	145	66	47	36	2	378	0.56	162	70	26	0	0	0	0	0	1
7	79	0	1	3	-7	0.7	3.8	0.9	6.68	90	90	87	93	7.9	9.2	6.3	3	1	3	12	-0.13	1.86	136	138	14	18	16	44	35	14		50	122	89	59	25	2	209	0.48	155	63	25	1	0	1	1	0	1
8	71	0	1	2	-4	2.3	8.9	1.02	2.89	93	87	87	93	4.2	3.9	2.3	3	2	1	3	0	1.68	129	139	13	6	19	35	35	17	113	33.33	155	112					1.95	154	78	28	0	1	0	1	0	1
9	79	0	0	3	-6	0	6.4	0.67	2.78	93	87	92	88	3.6	4.8	4.1	2	2	1	-7	-0.37	1.81	139	144	6	0	18	26	38	20	154	45	86	119					1.31	157.5	64	26	1	0	0	1	0	0
10	62	0	0	2	5	3.9	3.4	0.69	2.65	93	87	94	86	6.5	10.9	8.3	1	1	1	2	-0.24	2.19	121	130	15	8	16	35	33	16	110	56.67	103	81					0.55	167	93	33.3	0	0	0	0	0	0
11	52	0	1	2	-2	2.4	5	1.28	2.33	95	85	88	92	15.5	12.2	5.8	2	1	3	24	0.34	1.72	135	129	9	8	13	2	39	14	139	45	74	171					0.44	165	113	41.5	0	0	0	0	0	0
12	82	0	0	3	-2	3	4.9	0.83	2.88	93	87	90	90	6.6	6.9	5.5	1	1	2	2	0	2.1	132	125	14	8	16	1	42	17	133	28.33	112	168					0.4	156	69.5	28.6	1	0	1	1	0	0
13	56	0	1	2	-4	2.8	4.2	1.07	2.91	89	91	86	94	6.6	7.3	4.4	1	1	1	14	-0.12	2.5	133	142	14	8	21	31	40	14	83	51.67	67	92					1.5	165	77.7	27.9	0	0	0	1	0	0
14	56	1	1	3	-11	2.3	4.2	0.95	3.34	89	91	80	100	8.6	11.4	6.4	3	3	1	3	0	3.43	129	128	9	12	18	64	26	14	106	48.33								168	75	26.6	1	0	0	0	0	0
15	63	1	1	4	-14	0	8.7	0.44	3.31	89	91	80	100	9.8	8.9	5.4	2	1	1	3	0.55	2.94	137	139	13	6	17	36	39	17	126	21.67	159	88					3.18	183	126	37.6	1	1	0	1	0	0
16	73	0	0	3	-5	1.1	6.8	0.93	3.43	96	84	84	96	12	10	8.1	1	1	3	9	0.88	2.38	142	133	15	12	16	44	28	14	61	23.33	142	83					0.61	155	90	36	0	0	0	0	0	0
17	54	0	1	2	0	1.5	1.4	1.25	3.01	93	87	86	94	8.1	7.3	5.8	1	1	3	15	0	2.14	140	140	14	16	12	58	26	11	80	50	105	102					1.43	172	58	19	0	0	0	0	0	0
18	79	0	1	1	0	2.7	3.5	0.75	2.28	92	88	87	93	4.8	7.1	6.3	1	1	3	4	-0.22	2.26	131	139	15	8	16	6	33	18	122	21.67	97	130					0.72	155	64	26.6	1	0	0	1	0	1
19	69	0	0	3	7	2.1	3	0.92	2.1	97	83	93	87	8	6.1	4.5	2	1	1	3	0	2.12	136	136	14	12	16	27	42	20	152	28.33	144	177	61	53		949	0.58	168	75	26.6	0	0	0	0	0	0
20	62	0	0	2	3	3.7	3.4	0.99	3.36	94	86	90	90	9.7	7.5	7.9	1	1	3	9	-0.2	2.58	132	122	14	16	17	35	33	18	128	56.67	103	59	59	22		84	0.8	172.5	75	25	0	0	0	0	0	0
21	62	0	1	3	-8	1.1	5.1	0.87	2.5	92	88	85	95	7.1	7.6	5.7	1	1	2	11	0.09	2.62	143	134	15	6		18	29	12	88	60	151		35		14	817	1.23	161	87	33	0	0	0	1	1	0
22	70	1	1	2	-3	5.6	6.2	0.98	3.51	91	89	86	94	6.1	8.2	5.4	1	1	1	7	0.22	2.57	129	144	15	16	16	77	39	16	157	49.17	97	30					1.44	176	92	28.7	0	0	0	0	0	0
23	84	1	1	3	12	5.1	2	0.92	2.25	95	85	93	87	8.1	6.8	6.1	1	1	2	13	0.1	2.6	140	126	15	12	18	18	42	20	108	38.33	161	73	93	73	6	1238	0.62	156	65	26.7	0	0	0	1	0	1
24	54	0	1	3	-2	2.3	3.4	0.65	2.61	91	89	90	90	5.2	4.9	5.3	3	1	1	6	-0.1	3.23	135	133	15	10	21	30	37	15	133	65	76	33					1.35	117	113	36.1	0	1	1	0	0	0
25	52	0	1	3	-2	1.8	5.3	1.03	3.17	92	88	88	92	6.7	7.9	6.8	3	2	1	5	0.3	2.13	133	149	15	12	12	27	30	17	86	49.17	54	50			2		2.23	160	84	32.8	0	0	0	0	0	0
26	71	0	1	3	-4	1.5	4.5	0.62	2.78	91	89	87	93	8.9	9.4	7.5	1	2	2	10	0	2.38	135	132	15	10	19	25	33	13	88	48.33	112	122	84	63		38	0.76	165	77	28.3	1	0	1	1	0	0
27	67	1	1	2	1	2.2	5.3	0.82	2.57	95	85	87	93	7.1	8.2	4.6	3	1	1	10	0.16	2.19	136	147	13	16	14	71	13	4	33	31.67	154	75					2.1	174	87	28.7	1	0	0	0	0	0
28	82	1	1	4	-8	0	5.6	0.76	2.84	89	91	86	94	10.5	12	8.8	1	1	1	8	0.1	2.62	135	132	12	12	14	27	34	10	100	38.33	54	123	11	99	10	231	0.21	172	106	35.8	1	0	0	1	0	0
29	63	1	1	3	-6	2.1	4.8	1.05	2.5	94	86	85	95	11.5	4.3	0.6	3	3	2	11	0.55	2.29	157	141	15	12	13	63	27	14	98	46.67	122	83				300	1.82	171	97	33.2	0	0	0	0	0	0
30	58	1	0	2	5	4.4	1.3	0.86	2.27	98	82	94	86	7	7.2	2.3	2	2	2	3	0	2.64	132	130	13	4	20	16	29	16	153	75	20	37	4	26	2		0	154	54	22.8	1	0	0	1	0	0
31	79	0	0	3	-5	1.1	5.4	0.85	3.68	93	87	94	86	6.3	8.2	4.8	1	1	2	4	0.23	2.43	133	146	15	12	22	22	22	6	100	40	119	116					2.32	172	96.5	33	0	0	0	1	0	0
32	66	0	1	3	-5	2.5	3.7	0.8	2.92	93	87	96	84	11.8	11.4	8.8	1	1	3	15	0	2.78	140	140	14	18	11	43	26	8	105	36.67	142	85	6			217	0.85	176	80	25.8	1	0	1	1	0	0
33	58	0	1	3	1	5.7	1.8	0.88	2.89	92	88	95	85	9.4	11.8	10	2	1	1	-1	0	2.95	127	144		16	17		28	14	86	58.33	98	33	17	14	4	72	1.85	180	101	31.2	0	0	0	0	0	0
34	81	1	0	4	5	4	0.7	0.8	2.86	92	88	91	89	10	7.4	5.3	3	1	1	6	0.49	2.46	136	129	15	26	14	44	24	12	125	41.67	173	124					1.77	162	88	33.5	1	0	0	0	0	0
35	77	1	0	3	-3	0.4	5.8	0.83	3.57	94	86	88	92	13.3	10.3	3.4	3	2	3	14	0.62	2.5	126	135	15	18	7	76	27	15	33	28.33	23	151					0.14	168	61	21.6	0	0	0	1	0	0
36	54	1	1	3	-6	5.8	4.2	1.03	2.83	93	87	97	83	11.2	13.3	9.2	2	1	2	0	0.47	2.26	145	155	14	8	18	23	25	8	93	40	163	73					3.75	170	64	21	0	0	0	0	0	0
37	73	1	0	4	-11	0.7	0.5	0.74	2.92	89	91	83	97	6.7	6.4	5.6	3	1	2	2	0	2.58	140	138	14	12	13	64	28	6	72	18.33	153	141					0.65	174	105	34	0	0	0	1	0	0
38	80	0	1	2	-3	2.6	3	0.9	2.86	92	88	95	85	3.1	4.6	5.3	3	2	2	2	-0.16	2.41	134	136	14	14	13	36	20	6	75	31.67	128	68	20	19		379	0.48	168	80	27	0	1	0	0	0	0
39	75	1	0	3	10	6	1	0.67	3.17	98	82	87	93				4	4	5	3	0	2.23	0	145	13	10	14	32	33	10	101	33.33	246	49					0.55	164	60	22	1	0	0	1	0	0
40	71	0	0	4	1	0.7	2	0.71	4.41	95	85	89	91				4	3	1	-1	1.05	2.22	124	130	14	12	9	46	15	12	40	46.67	281	118	59	24			0.28	150	99	44	0	0	1	0	0	0
41	67	1	1	3	-7	0.6	4.6	0.86	3.24	92	88	86	94	11.5	13.2	8.1	1	1	2	10	0	2.79	133	132	14	10	17	67	35	16	92	26.67	60	37	31	33		98	1.98	186	100	28.9	0	0	0	0	0	0
42	63	1	1	3	-7	0.6	4.1	1.09	3.06	88	92	89	91	12.4	12.5	7.5	1	1	2	12	0.33	2.17	138	143	14	10	16	29	22	14	105	26.67	116	76	26	49		566	1.4	173	102	34.1	0	0	0	1	0	0
43	60	0	0	2	2	2.5	3.2	0.79	2.7	93	87	90	90	7.9	7.1	6.4	2	2	2	11	0.2	1.9	150	120	14	18	12	52	21	15	93	69.16	137	105					1.48	162	97	37	0	0	0	1	0	0
44	41	1	0	2	-3	2.9	3.7	0.91	2.81	91	89	86	94	10	12.2	10.4	1	1	1	5	0.42	2.85	140	153	15	4	13	42	27	16	79	40								195	145	38.1	0	1	0	0	0	0
45	51	0	0	3	9	5.4	5.8	0.8	3.29	97	83	91	89				4	3	4	16		1.96		140	11	8	10	42	37	10	116	30								176	158	51	0	0	0	1	0	0
46	55	0	0	3	1	5.5	5.7	0.91	3.49	93	87	91	89	5.4	5	4.4	2	1	1	1	0.53	2.29	143	147	15	10	17	61	37	8	102	28.33								166	60	21.8	0	0	0	0	0	0
47	60	0	1	3	2	3	5.1	1.02	3.07	98	82	85	95	8.3	11	9.2	2	1	1	8	0.43	2.25	142	145	14	26	17	46	23	6	58	35								148	86	36.3	1	0	0	1	0	0

## Sheet: Tabelle2
		Observer1preoperative
		Age
		gender0female1male
		site0right1left
		Tibiofemoral
		KellgrenLawrenceWhitney
		KellgrenLawrence14
		CoronalAlignment°valgus°varus
		Jointspacemedialmm
		Jointspacelateralmm
		CatonDeschamps
		Slope°
		Posteriorfemoralcondylaroffsetcm
		MDFA°
		LDFA°
		MPTA°
		LPTA°
		Femoropatellar
		PFJointspacemedial
		PFJointspacecentral
		PFJointspacelateral
		KellgrenP14_A
		Merchant
		Wiberg
		Hepp
		HeppWhitney
		Anteriorfemoraloffsetcm
		Tilt°lateral°medial
		TiltKleinerFünf
		Displacementcmlateralcmmedial
		Patellathicknesscm
		Sulcusangle°
		Facetangle°
		KneeSocietyScoreObjectiveKneeScore
		KneeSocietyScorePatientExpectations
		KneeSocietyScorePatientSatisfactionScore
		KneeSocietyScoreSymptoms
		KneeSocietyScoreFunctionalScore
		WOMACSchmerz
		WOMACSteifigkeit
		WOMACKörperlicheAktivität
		PSQ
		CortisolBlut
		AldosteronBlut
		CortisolSynovia
		AldosteronSynovial
		CortisolSaliva
		IL6Serum
		IL6Synovia
		DHEASerum
		CalcitoninSerum
		CalcitoninSynovial
		VitDSerum
		VitDSynovial
		ParathormonSerum
		ParathormonSynovial
		CRPSerum
		CRPSynovial
		Height
		Weight
		BMI
		BetaBlocker
		NSAID
		Diabetes
		aHT
		COPD
		Hypothyreosis
